# Supplementary material for: Proton-activated chloride channel increases endplate porosity and pain in a mouse spine degeneration model
Source: J Clin Invest. 2024 Aug 28;134(20):e168155. doi: 10.1172/JCI168155 (PMC11473161; doi:10.1172/JCI168155)
Supplement: Supporting data values [file jci-134-168155-s067.xlsx]

## Sheet: Figure1A
		Sham on Pacc1+/+						Sham on Pacc1-/-						LSI on Pacc1+/+						LSI on Pacc1-/-
	4 w	320.14	329.08	310.44	337.42	301.49	323.66	331.42	355.74	312.29	339.88	332.96	313.42	224.38	231.92	219.22	225.17	236.16	211.07	279.02	284.18	271.03	300.18	255.41	281.72
	8 w	328.15	342.07	315.15	336.98	369.81	300.15	321.68	329.63	314.31	334.66	330.17	301.49	209.33	191.21	220.15	194.62	215.63	216.44	262.66	279.16	245.18	284.61	272.88	239.15

## Sheet: Figure1B
		Sham on Pacc1+/+						Sham on Pacc1-/-						LSI on Pacc1+/+						LSI on Pacc1-/-
	4 w	2.5	2.18	3.25	2.66	2.37	2.54	2.8	2.61	3.02	2.88	2.74	2.57	5.6	6.15	5.28	5.82	5.13	5.76	4.34	4.38	3.76	4.62	4.07	4.69
	8 w	2.7	2.85	2.51	2.34	2.86	2.81	2.6	3.28	2.29	2.65	2.72	2.21	7.01	7.03	6.47	6.43	6.82	7.17	4.5	4.71	4.29	4.12	4.53	4.96

## Sheet: Figure 1C
		Sham on Pacc1+/+						Sham on Pacc1-/-						LSI on Pacc1+/+						LSI on Pacc1-/-
	4 w	4218.28	4374.14	4092.42	4188.65	4395.62	4001.77	4198.17	4267.34	4139.11	4097.26	4048.74	4475.89	3125.04	3364.28	2996.07	3134.68	2905.79	3349.55	3776.63	4042.17	3703.12	3485.42	3800.93	3788.26
	8 w	4294.76	4258.08	4346.17	4026.85	4592.75	4088.14	4327.62	4606.41	4058.17	4372.66	4215.83	4208.94	2887.15	2816.25	2962.61	3004.81	2750.36	2719.89	3659.18	3707.91	3507.62	3609.85	3490.78	3815.19

## Sheet: Figure1D
		Sham on Pacc1+/+						Sham on Pacc1-/-						LSI on Pacc1+/+						LSI on Pacc1-/-
	4 w	508.13	524.18	495.68	530.78	524.69	485.69	526.12	546.85	503.19	528.44	551.76	498.98	236.23	241.63	213.19	261.66	234.59	217.17	384.14	420.71	358.37	379.58	417.68	357.23
	8 w	517.34	551.47	485.19	503.25	492.68	543.71	505.62	548.76	491.23	467.68	518.29	513.26	227.81	258.75	203.08	241.43	223.19	198.59	377.26	392.49	350.83	358.54	416.63	370.35

## Sheet: Figure1F
	Sham on Pacc1+/+	Sham on Pacc1-/-	LSI on Pacc1+/+	LSI on Pacc1-/-
	9.419	8.661	58.509	36.316
	10.507	6.447	62.381	32.781
	8.226	11.993	51.334	38.005
	9.332	6.228	61.772	43.174
	11.775	12.174	60.185	32.001
	7.095	6.521	55.961	36.172

## Sheet: Figure1G
		Sham on Pacc1wt	Sham on Pacc1TRAP-/-	LSI on Pacc1wt	LSI on Pacc1TRAP-/-
		16.377	12.298	76.533	36.221
		18.529	19.117	85.442	45.876
		14.177	12.183	68.665	34.898
		20.558	15.446	75.158	48.117
		14.115	20.553	80.226	38.623
		14.382	16.007	71.151	38.172

## Sheet: Figure1J
		Pacc1+/+	Pacc1-/-
		34.224	48.664
		28.661	40.817
		30.018	34.662
		35.661	43.668
		25.382	43.157
		30.736	35.116

## Sheet: Figure1L
		Pacc1+/+	Pacc1-/-
		12.395	6.027
		11.688	5.394
		10.504	5.186
		12.004	4.884
		11.018	4.932
		10.231	7.529

## Sheet: Figure2A
		Pacc1+/+						Pacc1-/-
	1 Mon	66	64	70	67	74	60	67	72	65	59	64	68
	3 Mon	87	92	94	99	93	90	84	96	94	92	98	86
	6 Mon	98	101	105	107	104	92	97	102	110	90	107	104

## Sheet: Figure2B
			Pacc1+/+						Pacc1-/-
		1 Mon	16.782	16.319	17.173	19.228	15.558	15.434	16.333	16.984	16.691	21.152	13.687	14.417
		3 Mon	25.163	26.174	27.743	30.662	24.117	24.164	24.199	26.594	28.226	26.772	30.413	22.178
		6 Mon	31.648	32.718	33.689	36.885	30.751	29.009	32.719	32.587	31.072	35.883	30.726	29.757

[truncated: 32 more sheets: Figure2D, Figure2F, Figure2H, Figure3B, Figure3D, Figure4A, Figure4C, Figure4F, Figure5A, Figure5B, Figure5C, Figure5D, Figure5F, Figure5G, Figure6B, Figure6C, Figure6D, Figure6G, Figure6H, Figure7B …]
